# Supplementary material for: Single-Nucleus Transcriptomics Reveals Glial Metabolic–Immune Rewiring and Intercellular Signaling Disruption in Chronic Migraine
Source: Biomolecules. 2025 Jun 28;15(7):942. doi: 10.3390/biom15070942 (PMC12292200; doi:10.3390/biom15070942)
Supplement: Supplementary file 1 [file biomolecules-15-00942-s001.zip]

Archive with 3 entries (3 files):
- supplementary Figure S1.pdf
- Supplementary Figure S2.pdf
- Supplementary FIgure S3.pdf
